# Supplementary material for: Cross-cultural adaptation and validation of the Arabic version of the knee and hip health-related quality of life (Mini-OAKHQOL) questionnaire in male Saudi patients with osteoarthritis: a methodological observational design
Source: PeerJ. 2024 Sep 25;12:e18122. doi: 10.7717/peerj.18122 (PMC11438438; doi:10.7717/peerj.18122)
Supplement: Supplemental Information 1 [file peerj-12-18122-s001.xlsx]

## Sheet: BASELINE
consent:	Age	Nationality	Gender	wt in kg	Height in cm	Hospital:	Marital Status	Education level	Employment status	Income:	jount affected with OA	1. I have difficulty walking	2. I have difficulty bending down or getting up	3.I have difficulty climbing up stairs	4. I have difficulty dressing myself (socks, shoes, tights/pantyhose)	5. I have difficulty getting in or out of a car	6. I have difficulty performing my tasks at work	7. It takes me longer to do things	8. I feel unhappy because of my pain	9. I worry about having to depend on others	10. I am limited in my sexual activities	11. I have difficulty staying in the same position for a long time, (sitting, 0 standing, being still)	12. I have pain(howoften)	13. I have pain (intensity)	14. I am able to plan long term projects	15. I get out of the house as much as I would like	16. I wake up because of my pain	17. I wonder about what I will become in the future	18. I am irritable, grouchy	19. I feel that others understand the difficulties I have related of my arthritis	20. I feel supported by those close to me (partner, family,...)	1. In general would you say your health is:	The following questions are about activities you might do during a typical day. Does your health now limit you in these activities? If so, how much? 2. Moderate activities, such as moving a table, pushing a vacuum clearner, bowling, or playing golf	The following questions are about activities you might do during a typical day. Does your health now limit you in these activities? If so, how much? 3. Climbing several flights of stairs	During the past week, have you had any of the following problems with your work or other regular daily activities as a result of your physical health? 4. Accomplished less than you would like	During the past week, have you had any of the following problems with your work or other regular daily activities as a result of your physical health? 5. Were limited in the kind of work or other activites	During the past week, have you had any of the following problems with your work or other regular daily activities as a result of any emotional problems (such as feeling depressed or anxious)? 6. Accomplished less than you would like	During the past week, have you had any of the following problems with your work or other regular daily activities as a result of any emotional problems (such as feeling depressed or anxious)? 7. Didn't do work or other activities as carefully as usual	8. During the past week, how much did pain interfere with your normal work (including both work outside the home and housework)?	These questions are about how you feel and how things have been with you during the past week. For each question, please give the one answer that comes closest to the way you have been feeling. How much of the time during the past week - 9. Have you felt calm and peaceful	These questions are about how you feel and how things have been with you during the past week. For each question, please give the one answer that comes closest to the way you have been feeling. How much of the time during the past week - 10. Did you have a lot of energy?	These questions are about how you feel and how things have been with you during the past week. For each question, please give the one answer that comes closest to the way you have been feeling. How much of the time during the past week - 11. Have you felt downhearted and blue?	12. During the past week, how much of the time has your physical health or emotional problems interfered with your social activities (like visiting with friends, relatives, etc.)?
Agree	75 - 80	Saudi	Male	75	160	Sabya General Hospital	married	primary	unemployed	no income	Rt knee joint, Lt knee joint	0	0	0	0	0	0	0	0	0	0	3	1	8	1	0	9	0	0	5	5	5	2	2	2	2	2	2	5	6	3	4	3
Agree	75 - 80	Saudi	Male	75	170	Sabya General Hospital	married	primary	unemployed	less than 5000	Rt knee joint, Lt knee joint	4	3	2	1	2	2	2	7	8	1	5	6	7	0	0	8	5	0	10	10	2	2	2	1	1	1	1	2	3	3	4	3
Agree	45 - 49	Saudi	Female	110	160	Sabya General Hospital	divorced	Bachelor's degree	employee	>15000 - 20000	Rt knee joint, Lt knee joint	6	5	9	0	3	3	3	10	5	0	5	5	5	10	5	0	10	0	4	5	2	3	2	2	2	2	2	3	5	3	5	4
Agree	70 - 75	Saudi	Female	56	158	Sabya General Hospital	widow/Widower	primary	unemployed	less than 5000	Rt knee joint, Lt knee joint	8	7	10	5	9	9	10	10	10	0	10	10	10	10	5	10	10	5	5	6	2	2	2	2	1	1	1	1	3	2	4	1
Agree	45 - 49	Saudi	Male	110	180	Tathleeth General Hospital	married	Bachelor's degree	employee	>15000 - 20000	Rt knee joint, Lt knee joint	3	3	2	3	3	7	6	7	4	8	8	7	5	2	10	2	10	0	2	2	2	2	2	1	1	1	2	4	5	5	2	2
Agree	75 - 80	Saudi	Male	66	172	Sabt Alalayah Hospital	married	primary	unemployed	less than 5000	Rt knee joint, Lt knee joint	9	10	10	5	10	4	10	10	5	6	10	8	8	0	0	10	10	9	10	10	4	1	1	1	1	1	1	1	4	4	5	1
Agree	45 - 49	Saudi	Male	55	176	Aseer Central Hospital	single	Bachelor's degree	employee	5000 - 10000	Rt knee joint, Lt knee joint	0	0	0	0	0	0	0	0	0	0	0	0	0	10	10	0	3	0	0	6	5	3	3	2	2	2	2	5	6	5	6	5
Agree	65 - 69	Saudi	Female	90	156	Sabya General Hospital	divorced	diploma	employee	>15000 - 20000	Rt knee joint, Lt knee joint	7	7	7	5	5	5	5	6	7	0	5	5	5	9	8	3	8	7	10	10	2	2	2	1	1	2	1	3	4	3	3	3
Agree	45 - 49	Saudi	Male	100	170	Sabya General Hospital	married	Bachelor's degree	employee	less than 5000	Rt knee joint, Lt knee joint	8	7	6	7	8	8	8	8	0	7	9	8	7	7	6	8	9	6	7	7	5	3	2	1	1	1	1	4	5	4	4	2
Agree	70 - 75	Saudi	Female	75	150	King Fahad Central Hospital	widow/Widower	diploma	employee	> 10000 - 15000	Rt knee joint, Lt knee joint	5	5	8	5	7	5	8	7	7	5	5	7	7	5	5	2	5	2	5	5	2	2	2	1	1	1	1	3	4	2	4	2
Agree	50 - 54	Saudi	Female	75	160	Sabya General Hospital	married	primary	unemployed	no income	Rt knee joint, Lt knee joint	8	8	9	3	5	0	3	8	5	7	10	10	9	0	5	6	10	7	6	5	2	1	1	1	1	1	1	2	2	2	5	3
Agree	45 - 49	Saudi	Male	82	177	Almadinah General Hospital	married	Bachelor's degree	employee	>15000 - 20000	Rt knee joint, Lt knee joint	0	5	0	0	0	0	0	2	0	0	10	8	3	6	10	0	10	4	0	10	5	2	3	1	1	1	1	3	3	3	3	3
Agree	45 - 49	Saudi	Male	73	164	King Fahad Central Hospital	married	Bachelor's degree	unemployed	no income	Rt knee joint, Lt knee joint	4	5	6	0	1	8	0	10	10	0	10	10	7	0	0	1	10	10	4	0	3	1	1	2	1	1	2	4	5	5	2	1
Agree	45 - 49	Saudi	Female	54	152	Samtah General Hospital	married	Middle School	unemployed	no income	Rt knee joint, Lt knee joint	5	8	6	2	9	4	7	4	10	6	6	6	6	10	6	10	10	8	0	8	3	2	2	1	2	1	1	3	3	2	2	4
Agree	65 - 69	Saudi	Male	88	171	Tathleeth General Hospital	married	High school	unemployed	5000 - 10000	Rt knee joint, Lt knee joint	5	8	8	4	5	3	7	8	8	4	8	8	7	3	9	6	4	3	3	8	3	1	2	2	1	1	1	3	4	3	5	4
Agree	70 - 75	Saudi	Male	93	168	Tathleeth General Hospital	married	primary	unemployed	less than 5000	Rt knee joint, Lt knee joint	8	8	8	8	8	8	8	8	8	9	5	8	8	1	0	8	5	5	2	7	2	1	1	2	2	1	1	2	5	2	4	2
Agree	45 - 49	Saudi	Female	62	154	King Fahad Central Hospital	married	Bachelor's degree	employee		Rt knee joint, Lt knee joint	0	0	3	0	0	0	0	0	2	1	0	1	3	2	1	1	2	1	2	1	5	2	2	1	1	2	2	4	6	6	2	4
Agree	45 - 49	Saudi	Female	69	158	Sabya General Hospital	married	Bachelor's degree	employee	no income	Rt knee joint, Lt knee joint	1	0	5	0	0	0	0	0	0	0	1	0	0	10	10	0	0	0	10	10	4	2	2	1	2	2	2	5	6	6	4	1
Agree	75 - 80	Saudi	Female	65	160	Sabya General Hospital	widow/Widower	primary	unemployed	no income	Rt knee joint, Lt knee joint	4	4	4	3	4	4	4	5	4	0	3	3	4	4	4	3	6	2	4	8	4	2	2	1	1	1	1	3	3	3	4	3
Agree	45 - 49	Saudi	Female	95	160	Sabya General Hospital	married	High school	unemployed	no income	Rt knee joint, Lt knee joint	2	8	10	0	5	6	3	8	3	3	10	4	9	5	8	10	5	3	10	10	4	3	1	1	2	2	2	4	4	5	3	3
Agree	65 - 69	Saudi	Male	109	169	Sabya General Hospital	married	Bachelor's degree	unemployed	> 10000 - 15000	Rt knee joint, Lt knee joint	7	7	8	5	5	7	8	5	3	9	7	4	4	8	8	2	3	3	6	8	4	2	2	1	1	1	1	4	6	3	6	2
Agree	60 - 64	Saudi	Female	63	155	Sabya General Hospital	married	primary	unemployed	no income	Rt knee joint, Lt knee joint	6	5	8	1	4	5	6	3	2	5	8	5	5	4	4	4	3	3	4	3	3	3	1	2	2	1	1	3	2	3	5	3
Agree	55 - 59	Saudi	Male	92	175	Sabya General Hospital	married	Middle School	unemployed	less than 5000	Rt knee joint, Lt knee joint	2	0	2	1	2	2	1	4	2	2	2	2	3	2	2	3	3	2	2	2	4	2	2	2	1	1	1	3	5	5	2	2
Agree	45 - 49	Saudi	Male	86	168	Sabya General Hospital	married	High school	employee	less than 5000	Rt knee joint, Lt knee joint	5	10	5	1	5	6	1	10	10	5	8	8	5	7	3	3	10	10	2	10	3	2	2	1	1	2	2	3	4	5	5	4
Agree	50 - 54	Saudi	Female	90	156	Sabya General Hospital	married	primary	unemployed		Rt knee joint, Lt knee joint	9	10	10	8	10	10	10	10	10	9	10	10	9	3	0	9	7	8	8	10	3	3	2	1	1	1	1	3	1	1	2	5
Agree	70 - 75	Saudi	Male	87	166	Sabya General Hospital	married	primary	employee	5000 - 10000	Rt knee joint, Lt knee joint	3	6	7	4	4	5	6	10	8	6	9	8	8	7	6	10	10	10	9	4	3	2	2	1	1	1	1	3	5	5	2	2
Agree	55 - 59	Saudi	Female	60	155	Sabya General Hospital	married	primary	unemployed		Rt knee joint, Lt knee joint	5	2	5	0	2	3	1	3	5	0	4	4	4	3	3	4	4	4	2	7	2	2	2	2	1	2	2	3	2	3	5	3
Agree	60 - 64	Saudi	Male	155	160	Sabya General Hospital	married	diploma	employee	no income	Rt knee joint, Lt knee joint	10	8	10	8	8	8	8	8	8	8	7	10	10	8	6	1	8	2	10	10	2	1	1	1	1	1	1	1	2	2	4	1
Agree	50 - 54	Saudi	Female	67	154	Sabya General Hospital	married	primary	unemployed	no income	Rt knee joint, Lt knee joint	9	10	9	8	8	10	10	7	8	10	10	8	10	0	5	10	0	7	0	0	2	1	1	2	1	1	1	2	5	2	4	2
Agree	70 - 75	Saudi	Female	60	156	Sabya General Hospital	widow/Widower	primary	unemployed		Rt knee joint, Lt knee joint	10	10	10	4	10	10	10	10	9	10	10	10	10	0	0	10	8	8	8	7	1	1	1	1	1	1	2	2	1	1	2	1
Agree	65 - 69	Saudi	Female	60	150	Sabya General Hospital	married	primary	unemployed	no income	Rt knee joint, Lt knee joint	4	4	5	9	0	4	3	5	9	10	5	6	6	3	4	0	5	2	7	10	3	3	3	2	2	2	2	3	3	2	4	3
Agree	55 - 59	Saudi	Female	95	169	Sabya General Hospital	married	High school	employee	no income	Rt knee joint, Lt knee joint	5	6	7	3	5	6	5	6	4	5	7	8	5	4	4	1	7	5	6	6	4	3	2	2	2	2	1	5	5	3	4	3
Agree	50 - 54	Saudi	Female	75	164	King Fahad Central Hospital	widow/Widower	primary	unemployed		Rt knee joint, Lt knee joint	5	4	2	10	9	7	5	8	5	0	10	8	8	4	10	5	5	0	0	10	4	2	2	2	2	1	2	4	6	3	6	5
Agree	55 - 59	Saudi	Male	75	160	Sabya General Hospital	married	diploma	employee		Rt knee joint, Lt knee joint	4	5	5	0	3	5	4	7	0	3	6	7	7	2	10	9	10	0	5	5	5	1	1	2	1	2	2	4	5	6	1	3
Agree	45 - 49	Saudi	Female	60	155	King Fahad Central Hospital	married	Middle School	unemployed		Rt knee joint, Lt knee joint	0	0	0	0	0	0	0	8	0	0	9	5	7	5	5	9	8	8	7	9	2	1	1	1	1	1	1	4	5	5	2	2
Agree	65 - 69	Saudi	Female	69	165	King Fahad Central Hospital	widow/Widower	primary	unemployed		Rt knee joint, Lt knee joint	5	6	7	0	7	6	6	0	6	0	8	7	7	8	5	9	5	2	8	9	2	2	1	1	1	2	2	4	4	4	5	3
Agree	45 - 49	Saudi	Female	80	160	King Fahad Central Hospital	married	High school	unemployed		Rt knee joint, Lt knee joint	8	6	10	0	7	8	5	10	5	5	8	8	8	5	7	10	0	5	7	10	1	1	1	2	2	1	2	1	2	2	2	3
Agree	50 - 54	Saudi	Female	69	155	King Fahad Central Hospital	married	Bachelor's degree	employee		Rt knee joint, Lt knee joint	5	5	7	1	3	2	1	6	4	2	9	9	7	4	5	5	10	7	5	9	2	2	2	2	1	2	2	3	4	3	5	4
Agree	65 - 69	Saudi	Female	55	150	King Fahad Central Hospital	married	primary	unemployed		Rt knee joint, Lt knee joint	7	7	7	4	7	7	7	7	7	3	7	7	8	8	0	7	7	7	8	8	2	1	1	1	1	1	1	4	2	2	4	1
Agree	60 - 64	Saudi	Female	70	152	King Fahad Central Hospital	married	primary	unemployed		Rt knee joint, Lt knee joint	5	7	8	0	0	3	8	0	10	0	3	5	5	5	10	0	0	0	10	10	3	1	1	1	1	1	1	5	5	1	4	5
Agree	45 - 49	Saudi	Female	72	156	King Fahad Central Hospital	married	primary	unemployed		Rt knee joint, Lt knee joint	5	8	10	3	5	8	6	5	5	5	8	8	6	2	2	9	10	8	7	10	2	2	2	1	1	1	2	3	5	5	3	4
Agree	55 - 59	Saudi	Female	75	170	Sabya General Hospital	married	diploma	employee		Rt knee joint, Lt knee joint	8	8	10	6	8	8	8	7	8	6	9	9	8	7	6	5	4	2	2	2	4	2	1	1	1	2	1	1	3	2	6	3
Agree	65 - 69	Saudi	Male	75	157	Sabya General Hospital	married	Middle School	unemployed		Rt knee joint, Lt knee joint	8	8	10	5	4	9	8	9	8	10	7	9	10	1	1	8	5	9	2	10	1	1	1	1	1	1	1	1	3	2	1	4
Agree	50 - 54	Saudi	Female	72	157	Sabya General Hospital	married	Bachelor's degree	employee		Rt knee joint, Lt knee joint	6	8	9	6	6	4	5	7	5	5	10	8	7	4	5	9	9	0	6	8	3	2	1	2	1	2	2	3	2	2	6	5
Agree	55 - 59	Saudi	Female	97	163	King Fahad Central Hospital	married	primary	unemployed		Rt knee joint, Lt knee joint	10	9	9	5	8	8	9	9	10	9	10	10	10	0	2	10	10	10	10	10	2	1	2	1	1	1	1	1	5	2	4	2
Agree	70 - 75	Saudi	Female	79	160	King Fahad Central Hospital	married	primary	unemployed		Rt knee joint, Lt knee joint	7	4	6	0	3	7	7	4	7	4	8	7	7	0	5	7	7	7	8	8	2	3	2	1	2	1	1	2	3	2	4	3
Agree	45 - 49	Saudi	Female	100	160	Sabya General Hospital	married	primary	unemployed		Rt knee joint, Lt knee joint	10	10	10	2	8	7	7	10	0	10	10	10	9	5	9	9	8	9	2	8	4	3	1	1	1	2	1	4	5	2	6	1
Agree	50 - 54	Saudi	Male	62	160	Sabya General Hospital	married	Middle School	unemployed		Rt knee joint, Lt knee joint	6	1	9	1	1	4	6	7	2	2	9	10	9	2	0	8	0	5	3	1	4	2	1	1	1	1	2	2	6	3	3	4
Agree	60 - 64	Saudi	Female	62	153	King Fahad Central Hospital	married	primary	unemployed		Rt knee joint, Lt knee joint	7	8	10	0	7	7	8	8	5	6	7	8	7	1	1	7	1	5	5	7	2	1	1	1	1	1	1	1	2	1	3	4
Agree	70 - 75	Saudi	Female	90	170	King Fahad Central Hospital	married	primary	unemployed		Rt knee joint, Lt knee joint	5	10	5	0	0	0	5	10	10	0	10	10	10	10	10	10	10	10	10	10	5	2	1	1	1	2	2	1	6	5	6	5
Agree	65 - 69	Saudi	Female	84	155	King Fahad Central Hospital	married	diploma	unemployed		Rt knee joint, Lt knee joint	6	1	7	3	6	1	3	6	6	3	7	6	6	3	9	1	2	1	7	8	3	2	2	1	1	2	2	3	5	4	5	5
Agree	60 - 64	Saudi	Female	73	158	King Fahad Central Hospital	married	primary	unemployed		Rt knee joint, Lt knee joint	8	8	8	0	6	9	7	9	7	7	9	9	5	9	8	9	9	8	8	7	4	2	2	1	1	1	2	3	5	5	4	2
Agree	50 - 54	Saudi	Female	70	152	King Fahad Central Hospital	married	diploma	unemployed		Rt knee joint, Lt knee joint	8	4	9	2	2	2	3	2	2	6	5	7	7	4	4	4	2	6	4	1	3	1	2	2	2	2	2	3	4	3	2	3
Agree	55 - 59	Saudi	Male	73	162	King Fahad Central Hospital	married	primary	unemployed		Rt knee joint, Lt knee joint	5	6	8	5	3	5	6	9	9	7	7	6	5	2	5	5	5	1	5	5	3	2	2	1	1	1	1	3	3	3	4	2
Agree	50 - 54	Saudi	Male	79	170	King Fahad Central Hospital	married	diploma	employee		Rt knee joint, Lt knee joint	1	0	1	0	0	0	1	1	1	0	1	1	5	10	8	10	10	5	0	10	2	2	2	1	1	2	1	2	3	3	2	3
Agree	75 - 80	Saudi	Male	67	160	King Fahad Central Hospital	married	Middle School	unemployed		Rt knee joint, Lt knee joint	7	7	9	9	9	9	9	5	8	10	5	6	4	5	3	5	9	5	9	9	2	2	2	2	2	1	1	3	3	3	4	3
Agree	65 - 69	Saudi	Male	75	155	King Fahad Central Hospital	married	diploma	unemployed		Rt knee joint, Lt knee joint	2	0	3	0	0	2	0	0	0	2	4	4	2	0	10	0	1	0	7	10	4	3	1	1	1	2	2	4	6	5	6	5
Agree	65 - 69	Saudi	Male	75	160	King Fahad Central Hospital	married	diploma	unemployed		Rt knee joint, Lt knee joint	2	5	2	8	3	5	2	5	2	2	5	2	6	4	1	0	1	2	10	10	4	3	3	2	2	2	2	3	5	5	6	5
Agree	65 - 69	Saudi	Male	84	163	King Fahad Central Hospital	married	Middle School	unemployed		Rt knee joint, Lt knee joint	5	5	0	5	2	5	5	5	5	5	5	5	5	2	7	5	5	8	5	5	3	2	2	1	1	1	2	3	3	3	4	3
Agree	50 - 54	Saudi	Male	104	178	King Fahad Central Hospital	married	High school	employee		Rt knee joint, Lt knee joint	0	4	10	0	3	0	0	0	0	0	5	2	3	0	2	3	4	0	1	1	5	2	1	1	1	1	1	2	6	6	1	1
Agree	55 - 59	Saudi	Male	80	155	King Fahad Central Hospital	married	diploma	employee		Rt knee joint, Lt knee joint	5	6	5	5	4	3	3	3	2	6	3	6	5	4	3	2	4	3	5	4	3	2	2	1	1	1	1	3	3	2	3	3
Agree	50 - 54	Saudi	Female	62	150	Sabya General Hospital	married	diploma	employee		Rt knee joint, Lt knee joint	5	4	6	3	6	3	2	4	3	2	5	6	6	3	6	3	4	3	3	5	5	2	2	2	2	2	2	3	6	3	6	5
Agree	55 - 59	Saudi	Female	95	160	Sabya General Hospital	married	primary	unemployed	no income	Rt knee joint, Lt knee joint	6	6	6	5	4	5	5	2	5	5	6	5	5	1	1	0	5	5	5	5	4	2	2	1	1	1	1	3	3	3	5	3
Agree	55 - 59	Saudi	Female	83	160	Sabya General Hospital	widow/Widower	primary	unemployed		Rt knee joint, Lt knee joint	9	9	8	10	9	10	9	10	10	8	8	10	9	10	10	8	10	10	10	10	1	1	1	1	1	1	1	2	2	2	3	1
Agree	50 - 54	Saudi	Female	80	160	Sabya General Hospital	widow/Widower	primary	unemployed	no income	Rt knee joint, Lt knee joint	5	5	8	1	3	6	6	8	3	0	8	9	6	3	4	4	5	6	7	7	2	2	2	1	1	1	1	3	2	2	4	3
Agree	60 - 64	Saudi	Female	62	150	Sabya General Hospital	married	Bachelor's degree	employee	less than 5000	Rt knee joint, Lt knee joint	8	8	9	1	5	8	8	5	5	5	8	8	8	5	3	8	2	5	8	8	2	1	1	1	1	1	1	3	3	2	4	3
Agree	60 - 64	Saudi	Female	90	158	Sabya General Hospital	married	Middle School	unemployed	no income	Rt knee joint, Lt knee joint	8	8	8	9	9	8	9	8	7	6	7	9	9	4	4	7	8	4	8	10	3	2	2	2	1	2	1	2	3	5	3	3
Agree	65 - 69	Saudi	Male	75	160	Sabya General Hospital	married	Middle School	employee		Rt knee joint, Lt knee joint	5	3	7	3	4	5	6	5	7	2	6	7	5	3	3	2	7	3	2	3	3	1	2	1	1	1	1	3	3	2	3	2
Agree	45 - 49	Saudi	Male	62	179	Sabya General Hospital	married	Bachelor's degree	employee		Rt knee joint, Lt knee joint	5	5	6	1	1	1	2	4	1	1	6	6	6	2	1	4	10	1	1	2	3	2	2	1	1	1	1	3	3	3	4	3
Agree	55 - 59	Saudi	Female	95	149	King Fahad Central Hospital	widow/Widower	primary	employee		Rt knee joint, Lt knee joint	0	10	5	5	5	5	2	7	0	8	7	5	9	0	0	0	0	0	4	3	4	2	2	1	1	2	2	3	3	3	5	1
Agree	50 - 54	Saudi	Female	79	150	Sabya General Hospital	married	primary	unemployed		Rt knee joint, Lt knee joint	5	7	7	5	4	4	7	3	8	0	8	7	5	10	10	4	10	0	7	10	4	3	2	1	1	1	1	3	5	5	4	3
Agree	55 - 59	Saudi	Female	66	160	King Fahad Central Hospital	married	High school	unemployed		Rt knee joint, Lt knee joint	6	8	6	3	5	7	5	7	5	6	8	8	9	3	0	7	8	4	8	9	4	3	2	1	1	1	1	2	3	3	4	4
Agree	75 - 80	Saudi	Female	70	157	Sabya General Hospital	married	primary	unemployed		Rt knee joint, Lt knee joint	5	6	1	10	5	2	3	3	4	6	6	8	6	2	2	6	3	6	9	9	1	2	1	1	1	1	1	1	3	2	4	3
Agree	45 - 49	Saudi	Female	60	155	King Fahad Central Hospital	married	Middle School	unemployed		Rt knee joint, Lt knee joint	0	0	0	0	0	0	0	8	0	0	9	5	7	5	5	9	8	8	7	9	2	1	1	1	1	1	1	4	5	5	2	2
Agree	65 - 69	Saudi	Female	69	165	King Fahad Central Hospital	widow/Widower	primary	unemployed		Rt knee joint, Lt knee joint	5	6	7	0	7	6	6	0	6	0	8	7	7	8	5	9	5	2	8	9	2	2	1	1	1	2	2	4	4	4	5	3
Agree	45 - 49	Saudi	Female	80	160	King Fahad Central Hospital	married	High school	unemployed		Rt knee joint, Lt knee joint	8	6	10	0	7	8	5	10	5	5	8	8	8	5	7	10	0	5	7	10	1	1	1	2	2	1	2	1	2	2	2	3
Agree	50 - 54	Saudi	Female	69	155	King Fahad Central Hospital	married	Bachelor's degree	employee		Rt knee joint, Lt knee joint	5	5	7	1	3	2	1	6	4	2	9	9	7	4	5	5	10	7	5	9	2	2	2	2	1	2	2	3	4	3	5	4
Agree	65 - 69	Saudi	Female	55	150	King Fahad Central Hospital	married	primary	unemployed		Rt knee joint, Lt knee joint	7	7	7	4	7	7	7	7	7	3	7	7	8	8	0	7	7	7	8	8	2	1	1	1	1	1	1	4	2	2	4	1
Agree	60 - 64	Saudi	Female	70	152	King Fahad Central Hospital	married	primary	unemployed		Rt knee joint, Lt knee joint	5	7	8	0	0	3	8	0	10	0	3	5	5	5	10	0	0	0	10	10	3	1	1	1	1	1	1	5	5	1	4	5
Agree	45 - 49	Saudi	Female	72	156	King Fahad Central Hospital	married	primary	unemployed		Rt knee joint, Lt knee joint	5	8	10	3	5	8	6	5	5	5	8	8	6	2	2	9	10	8	7	10	2	2	2	1	1	1	2	3	5	5	3	4
Agree	55 - 59	Saudi	Female	75	170	Sabya General Hospital	married	diploma	employee		Rt knee joint, Lt knee joint	8	8	10	6	8	8	8	7	8	6	9	9	8	7	6	5	4	2	2	2	4	2	1	1	1	2	1	1	3	2	6	3
Agree	65 - 69	Saudi	Male	75	157	Sabya General Hospital	married	Middle School	unemployed		Rt knee joint, Lt knee joint	8	8	10	5	4	9	8	9	8	10	7	9	10	1	1	8	5	9	2	10	1	1	1	1	1	1	1	1	3	2	1	4
Agree	50 - 54	Saudi	Female	72	157	Sabya General Hospital	married	Bachelor's degree	employee		Rt knee joint, Lt knee joint	6	8	9	6	6	4	5	7	5	5	10	8	7	4	5	9	9	0	6	8	3	2	1	2	1	2	2	3	2	2	6	5
Agree	55 - 59	Saudi	Female	97	163	King Fahad Central Hospital	married	primary	unemployed		Rt knee joint, Lt knee joint	10	9	9	5	8	8	9	9	10	9	10	10	10	0	2	10	10	10	10	10	2	1	2	1	1	1	1	1	5	2	4	2
Agree	70 - 75	Saudi	Female	79	160	King Fahad Central Hospital	married	primary	unemployed		Rt knee joint, Lt knee joint	7	4	6	0	3	7	7	4	7	4	8	7	7	0	5	7	7	7	8	8	2	3	2	1	2	1	1	2	3	2	4	3
Agree	45 - 49	Saudi	Female	100	160	Sabya General Hospital	married	primary	unemployed		Rt knee joint, Lt knee joint	10	10	10	2	8	7	7	10	0	10	10	10	9	5	9	9	8	9	2	8	4	3	1	1	1	2	1	4	5	2	6	1
Agree	50 - 54	Saudi	Male	62	160	Sabya General Hospital	married	Middle School	unemployed		Rt knee joint, Lt knee joint	6	1	9	1	1	4	6	7	2	2	9	10	9	2	0	8	0	5	3	1	4	2	1	1	1	1	2	2	6	3	3	4
Agree	60 - 64	Saudi	Female	62	153	King Fahad Central Hospital	married	primary	unemployed		Rt knee joint, Lt knee joint	7	8	10	0	7	7	8	8	5	6	7	8	7	1	1	7	1	5	5	7	2	1	1	1	1	1	1	1	2	1	3	4
Agree	70 - 75	Saudi	Female	90	170	King Fahad Central Hospital	married	primary	unemployed		Rt knee joint, Lt knee joint	5	10	5	0	0	0	5	10	10	0	10	10	10	10	10	10	10	10	10	10	5	2	1	1	1	2	2	1	6	5	6	5
Agree	65 - 69	Saudi	Female	84	155	King Fahad Central Hospital	married	diploma	unemployed		Rt knee joint, Lt knee joint	6	1	7	3	6	1	3	6	6	3	7	6	6	3	9	1	2	1	7	8	3	2	2	1	1	2	2	3	5	4	5	5
Agree	60 - 64	Saudi	Female	73	158	King Fahad Central Hospital	married	primary	unemployed		Rt knee joint, Lt knee joint	8	8	8	0	6	9	7	9	7	7	9	9	5	9	8	9	9	8	8	7	4	2	2	1	1	1	2	3	5	5	4	2
Agree	50 - 54	Saudi	Female	70	152	King Fahad Central Hospital	married	diploma	unemployed		Rt knee joint, Lt knee joint	8	4	9	2	2	2	3	2	2	6	5	7	7	4	4	4	2	6	4	1	3	1	2	2	2	2	2	3	4	3	2	3
Agree	55 - 59	Saudi	Male	73	162	King Fahad Central Hospital	married	primary	unemployed		Rt knee joint, Lt knee joint	5	6	8	5	3	5	6	9	9	7	7	6	5	2	5	5	5	1	5	5	3	2	2	1	1	1	1	3	3	3	4	2
Agree	50 - 54	Saudi	Male	79	170	King Fahad Central Hospital	married	diploma	employee		Rt knee joint, Lt knee joint	1	0	1	0	0	0	1	1	1	0	1	1	5	10	8	10	10	5	0	10	2	2	2	1	1	2	1	2	3	3	2	3
Agree	75 - 80	Saudi	Male	67	160	King Fahad Central Hospital	married	Middle School	unemployed		Rt knee joint, Lt knee joint	7	7	9	9	9	9	9	5	8	10	5	6	4	5	3	5	9	5	9	9	2	2	2	2	2	1	1	3	3	3	4	3
Agree	65 - 69	Saudi	Male	75	155	King Fahad Central Hospital	married	diploma	unemployed		Rt knee joint, Lt knee joint	2	0	3	0	0	2	0	0	0	2	4	4	2	0	10	0	1	0	7	10	4	3	1	1	1	2	2	4	6	5	6	5
Agree	65 - 69	Saudi	Male	75	160	King Fahad Central Hospital	married	diploma	unemployed		Rt knee joint, Lt knee joint	2	5	2	8	3	5	2	5	2	2	5	2	6	4	1	0	1	2	10	10	4	3	3	2	2	2	2	3	5	5	6	5
Agree	65 - 69	Saudi	Male	84	163	King Fahad Central Hospital	married	Middle School	unemployed		Rt knee joint, Lt knee joint	5	5	0	5	2	5	5	5	5	5	5	5	5	2	7	5	5	8	5	5	3	2	2	1	1	1	2	3	3	3	4	3
Agree	70 - 75	Saudi	Male	90	170	Sabya General Hospital	married	Bachelor's degree	employee	> 10000 - 15000	Rt knee joint	7	9	7	1	4	3	5	0	0	0	2	3	4	5	5	0	6	1	3	9	4	2	2	2	1	1	2	3	6	5	3	2
Agree	45 - 49	Saudi	Male	78	167	Sabya General Hospital	married	Bachelor's degree	employee	>15000 - 20000	Rt knee joint	3	2	2	0	1	1	1	3	1	0	1	1	1	4	7	2	6	5	2	1	4	1	2	1	1	1	1	4	3	3	4	3
Agree	45 - 49	Saudi	Male	129	190	Alshefa hospital	married	Post-graduate education	employee	> 10000 - 15000	Rt knee joint	0	5	4	0	4	3	0	3	0	3	5	5	4	9	10	1	10	8	4	4	3	3	2	2	1	1	2	3	5	4	5	4
Agree	45 - 49	Saudi	Male	66	163	Sabya General Hospital	single	Bachelor's degree	employee	5000 - 10000	Rt knee joint	0	3	0	0	3	0	0	2	0	0	4	5	5	0	10	0	10	0	2	10	5	3	3	2	2	2	2	5	6	6	6	5
Agree	55 - 59	Saudi	Female	89	160	Aseer Central Hospital	married	Bachelor's degree	unemployed	less than 5000	Rt knee joint	10	0	0	0	0	0	0	4	4	8	10	10	8	10	10	0	2	0	3	10	4	3	2	1	1	2	1	3	5	3	4	4
Agree	45 - 49	Saudi	Male	125	181	King Fahad Central Hospital	married	Bachelor's degree	employee	> 10000 - 15000	Rt knee joint	3	6	5	0	0	3	0	2	10	0	0	3	3	10	10	0	10	9	0	10	3	2	2	1	1	1	1	3	3	3	4	4
Agree	45 - 49	Saudi	Female	64	153	Abu-arish General Hospital	widow/Widower	Bachelor's degree	employee	> 10000 - 15000	Rt knee joint	0	10	10	1	5	0	1	10	1	0	10	10	9	0	1	1	10	0	0	0	3	1	2	2	2	2	2	4	3	3	5	4
Agree	60 - 64	Saudi	Male	90	172	Aseer Central Hospital	married	Bachelor's degree	employee	> 10000 - 15000	Rt knee joint	7	2	6	6	5	6	2	1	3	5	1	2	3	3	3	2	2	0	3	1	5	2	2	1	2	2	2	4	5	4	2	2
Agree	45 - 49	Saudi	Male	64	160	Sabya General Hospital	single	Bachelor's degree	employee	5000 - 10000	Rt knee joint	5	8	9	4	5	5	6	5	6	6	6	5	4	6	3	6	5	4	6	5	2	2	2	1	2	1	2	4	6	5	3	3
Agree	45 - 49	Saudi	Male	79	165	Sabya General Hospital	married	diploma	employee	5000 - 10000	Rt knee joint	1	2	1	0	0	1	1	2	1	1	4	3	2	8	10	0	8	2	2	8	4	2	2	1	1	1	1	4	4	3	2	3
Agree	45 - 49	Saudi	Male	60	165	Gazan General Hospital	married	Bachelor's degree	employee	> 10000 - 15000	Rt knee joint	0	0	0	0	0	0	0	1	0	0	0	0	0	10	10	0	10	0	0	10	5	3	3	2	2	2	2	1	6	6	6	3
Agree	45 - 49	Saudi	Male	50	55	Baish General Hospital	married	High school	unemployed	no income	Rt knee joint	0	0	0	0	2	0	0	1	0	0	0	1	1	0	0	0	0	0	0	0	4	1	1	1	1	1	1	5	6	6	1	1
Agree	45 - 49	Saudi	Male	88	150	Sabya General Hospital	married	Bachelor's degree	employee	more than 20000	Rt knee joint	0	1	0	0	0	0	0	0	0	0	0	0	0	0	0	0	0	0	0	0	5	3	3	2	2	2	2	5	2	2	5	5
Agree	50 - 54	Saudi	Female	90	159	Sabya General Hospital	married	primary	unemployed	no income	Rt knee joint	5	5	6	4	2	5	3	7	7	7	8	7	7	1	2	8	8	7	8	9	2	2	2	1	1	1	1	3	4	3	4	3
Agree	45 - 49	Saudi	Male	68	168	Gazan Rehabilitation center	married	Bachelor's degree	employee	5000 - 10000	Rt knee joint	7	6	6	5	5	6	5	6	6	5	4	5	6	5	5	5	6	5	6	6	4	2	2	1	1	1	1	4	5	5	2	2
Agree	60 - 64	Saudi	Female	96	163	Alhabeeb Hospital	married	High school	unemployed	no income	Rt knee joint	5	3	5	3	7	6	7	6	7	5	6	5	8	7	8	4	7	5	7	7	2	2	1	1	1	1	1	5	3	2	3	3
Agree	45 - 49	Saudi	Female	36	156	Samtah General Hospital	single	Bachelor's degree	unemployed	no income	Rt knee joint	0	0	0	0	0	0	0	0	0	0	0	0	0	10	10	0	10	7	0	10	4	3	3	2	2	2	2	5	6	6	5	5
Agree	50 - 54	Saudi	Female	80	155	Sabya General Hospital	married	primary	unemployed		Rt knee joint	2	9	6	0	4	4	0	0	0	0	7	5	5	8	10	0	0	0	1	0	5	2	2	1	2	2	2	4	4	5	6	1
Agree	60 - 64	Saudi	Female	60	130	Sabya General Hospital	widow/Widower	primary	unemployed	no income	Rt knee joint	6	6	6	1	3	3	2	3	3	0	5	6	5	3	7	4	8	2	4	9	4	2	2	1	1	2	1	3	3	3	4	3
Agree	65 - 69	Saudi	Female	75	165	Sabya General Hospital	married	primary	unemployed	no income	Rt knee joint	5	5	5	1	5	5	5	4	7	1	5	5	5	4	4	5	6	2	3	5	3	1	1	1	1	1	1	2	2	2	2	2
Agree	65 - 69	Saudi	Male	73	154	Sabya General Hospital	married	diploma	employee	no income	Rt knee joint	6	0	7	0	4	0	3	0	0	5	6	5	1	1	1	0	0	0	10	10	5	2	2	2	2	2	2	4	6	5	6	4
Agree	45 - 49	Saudi	Female	60	140	Sabya General Hospital	married	Middle School	unemployed		Rt knee joint	2	2	3	1	3	2	2	1	1	0	2	2	2	4	5	3	5	1	7	9	5	2	2	2	2	2	2	3	4	4	5	4
Agree	70 - 75	Saudi	Male	55	160	Sabya General Hospital	married	diploma	employee	no income	Rt knee joint	5	4	0	8	6	6	4	7	3	4	3	9	6	0	3	8	4	8	4	4	2	2	1	1	1	1	1	4	3	5	4	3
Agree	45 - 49	Saudi	Male	68	175	Sabya General Hospital	married	diploma	employee	> 10000 - 15000	Rt knee joint	3	2	3	0	1	1	0	1	0	2	4	4	2	7	0	0	7	3	3	7	4	2	2	1	2	2	2	4	4	3	6	5
Agree	50 - 54	Saudi	Female	70	154	King Fahad Central Hospital	widow/Widower	primary	unemployed		Rt knee joint	2	2	5	3	2	0	0	2	3	0	4	4	2	1	3	2	0	0	3	9	4	1	1	1	1	2	2	3	4	3	4	2
Agree	50 - 54	Saudi	Male	80	155	Sabya General Hospital	single	High school	unemployed		Rt knee joint	6	7	8	1	3	1	5	6	3	1	9	6	5	1	5	6	8	1	3	9	4	2	1	1	1	2	1	2	6	6	2	5
Agree	45 - 49	Saudi	Male	80	165	Sabya General Hospital	divorced	High school	employee		Rt knee joint	6	2	0	4	5	4	5	9	7	2	7	2	8	3	4	9	5	7	6	5	3	2	1	1	1	1	1	2	3	2	4	4
Agree	65 - 69	Saudi	Female	62	151	King Fahad Central Hospital	widow/Widower	primary	unemployed		Rt knee joint	5	1	9	0	6	3	5	7	2	0	4	5	6	6	7	0	5	5	4	10	3	2	1	1	1	1	1	3	3	3	2	3
Agree	60 - 64	Saudi	Female	55	154	Sabya General Hospital	married	primary	unemployed		Rt knee joint	4	9	9	3	9	5	4	3	2	7	3	3	3	2	7	5	4	3	2	2	4	1	1	2	2	1	1	3	5	4	2	1
Agree	60 - 64	Saudi	Male	85	166	Sabya General Hospital	married	Bachelor's degree	employee		Rt knee joint	7	6	9	5	5	4	7	10	8	9	9	10	9	6	5	9	7	8	7	9	3	1	2	2	1	1	1	1	3	4	5	4
Agree	50 - 54	Saudi	Male	80	162	King Fahad Central Hospital	married	High school	employee		Rt knee joint	3	8	0	4	8	5	4	4	5	9	5	5	5	5	5	5	5	5	5	9	2	2	2	1	1	1	2	4	3	3	3	2
Agree	45 - 49	Saudi	Female	65	150	King Fahad Central Hospital	married	Bachelor's degree	employee		Rt knee joint	4	3	8	3	4	5	5	5	5	5	5	5	5	7	7	3	5	5	5	7	4	1	1	1	1	2	2	3	4	4	4	3
Agree	45 - 49	Saudi	Female	90	162	Sabya General Hospital	married	Bachelor's degree	employee		Rt knee joint	4	5	5	3	3	4	5	5	6	5	5	5	5	8	5	4	7	7	4	7	4	2	2	1	1	1	1	3	6	3	4	3
Agree	45 - 49	Saudi	Female	80	156	Sabya General Hospital	married	primary	employee	5000 - 10000	Rt knee joint	3	3	5	0	3	3	3	3	0	5	5	5	3	5	5	0	7	3	5	5	4	2	2	1	1	1	1	3	4	3	4	3
Agree	50 - 54	Saudi	Female	55	158	Sabya General Hospital	married	Middle School	unemployed	no income	Rt knee joint	4	4	7	0	4	6	7	8	7	5	7	6	7	5	5	7	7	7	4	10	2	1	1	2	1	2	1	2	3	2	5	3
Agree	65 - 69	Saudi	Female	65	160	Sabya General Hospital	married	primary	unemployed	5000 - 10000	Rt knee joint	5	6	9	4	5	5	8	6	4	3	6	5	4	3	5	6	4	7	6	5	3	2	2	1	1	1	1	4	3	2	4	3
Agree	60 - 64	Saudi	Male	89	169	Sabya General Hospital	married	primary	unemployed	less than 5000	Rt knee joint	3	4	3	2	2	4	5	8	8	2	8	8	7	6	8	7	6	7	6	5	4	3	3	1	2	1	2	3	3	4	4	3
Agree	70 - 75	Saudi	Male	75	165	Sabya General Hospital	married	Middle School	employee	5000 - 10000	Rt knee joint	5	6	7	3	5	4	6	7	9	5	6	8	5	3	5	6	5	7	5	4	3	2	3	2	1	2	1	2	5	3	3	3
Agree	65 - 69	Saudi	Female	62	158	King Fahad Central Hospital	divorced	primary	unemployed		Rt knee joint	1	7	9	7	6	6	6	0	4	6	9	9	8	7	9	10	3	1	10	10	5	2	1	1	1	1	2	5	5	6	6	3
Agree	50 - 54	Saudi	Male	80	155	Sabya General Hospital	single	High school	unemployed		Rt knee joint	6	7	8	1	3	1	5	6	3	1	9	6	5	1	5	6	8	1	3	9	4	2	1	1	1	2	1	2	6	6	2	5
Agree	45 - 49	Saudi	Male	80	165	Sabya General Hospital	divorced	High school	employee		Rt knee joint	6	2	0	4	5	4	5	9	7	2	7	2	8	3	4	9	5	7	6	5	3	2	1	1	1	1	1	2	3	2	4	4
Agree	65 - 69	Saudi	Female	62	151	King Fahad Central Hospital	widow/Widower	primary	unemployed		Rt knee joint	5	1	9	0	6	3	5	7	2	0	4	5	6	6	7	0	5	5	4	10	3	2	1	1	1	1	1	3	3	3	2	3
Agree	60 - 64	Saudi	Female	55	154	Sabya General Hospital	married	primary	unemployed		Rt knee joint	4	9	9	3	9	5	4	3	2	7	3	3	3	2	7	5	4	3	2	2	4	1	1	2	2	1	1	3	5	4	2	1
Agree	60 - 64	Saudi	Male	85	166	Sabya General Hospital	married	Bachelor's degree	employee		Rt knee joint	7	6	9	5	5	4	7	10	8	9	9	10	9	6	5	9	7	8	7	9	3	1	2	2	1	1	1	1	3	4	5	4
Agree	50 - 54	Saudi	Male	80	162	King Fahad Central Hospital	married	High school	employee		Rt knee joint	3	8	0	4	8	5	4	4	5	9	5	5	5	5	5	5	5	5	5	9	2	2	2	1	1	1	2	4	3	3	3	2
Agree	45 - 49	Saudi	Female	65	150	King Fahad Central Hospital	married	Bachelor's degree	employee		Rt knee joint	4	3	8	3	4	5	5	5	5	5	5	5	5	7	7	3	5	5	5	7	4	1	1	1	1	2	2	3	4	4	4	3
Agree	45 - 49	Saudi	Male	73	168	Sabya General Hospital	married	diploma	employee	5000 - 10000	Lt knee joint	7	5	6	0	6	0	5	0	3	1	0	1	9	1	0	1	10	10	1	0	3	2	2	2	2	1	1	4	6	5	4	3
Agree	45 - 49	Saudi	Female	61	150	King Fahad Central Hospital	married	diploma	employee	> 10000 - 15000	Lt knee joint	5	6	6	5	6	4	4	5	7	6	5	5	5	5	5	5	5	5	6	5	4	2	2	1	1	1	1	3	5	5	2	2
Agree	45 - 49	Saudi	Male	70	172	Sabya General Hospital	married	diploma	employee	> 10000 - 15000	Lt knee joint	6	1	3	2	2	1	4	5	5	4	5	5	5	5	5	5	5	2	2	2	4	2	2	1	1	1	1	4	6	6	1	2
Agree	60 - 64	Saudi	Female	105	166	Alderyah General Hospital	married	High school	unemployed	5000 - 10000	Lt knee joint	5	7	8	0	9	5	3	10	9	0	8	9	8	7	5	6	10	10	10	0	3	2	1	1	1	1	1	3	2	2	5	2
Agree	50 - 54	Saudi	Male	75	177	Sabya General Hospital	married	High school	unemployed	less than 5000	Lt knee joint	8	6	7	4	5	7	10	10	8	5	10	6	8	3	5	9	10	6	8	10	2	2	1	1	1	2	2	3	4	4	3	3
Agree	45 - 49	Saudi	Male	71	180	High care	single	Post-graduate education	employee	less than 5000	Lt knee joint	4	5	6	4	7	4	5	9	9	8	6	6	6	3	4	4	8	4	2	8	5	2	2	1	1	1	2	3	4	3	5	3
Agree	45 - 49	Saudi	Male	55	162	Gazan General Hospital	single	Bachelor's degree	employee	5000 - 10000	Lt knee joint	2	7	7	0	0	4	3	4	1	3	7	2	4	7	10	4	5	3	4	0	3	1	1	1	1	1	1	5	5	3	5	5
Agree	45 - 49	Saudi	Female	80	163	Security Force Hospital	single	High school	employee	5000 - 10000	Lt knee joint	5	9	7	8	9	7	7	7	4	7	10	10	10	5	10	8	7	10	10	10	2	2	1	1	2	1	1	3	3	5	2	2
Agree	45 - 49	Saudi	Male	92	177	Security Force Hospital	married	High school	employee	5000 - 10000	Lt knee joint	0	0	0	0	0	0	0	0	0	0	0	0	0	0	10	1	10	1	3	6	5	1	1	1	1	1	1	5	6	6	1	1
Agree	55 - 59	Saudi	Female	100	163	Sabya General Hospital	married	High school	unemployed	no income	Lt knee joint	5	5	7	0	5	5	4	4	0	2	8	7	5	8	10	0	8	6	6	10	3	3	2	1	1	2	2	3	5	4	5	5
Agree	65 - 69	Saudi	Male	80	90	Alhayat hospital	married	Bachelor's degree	employee	>15000 - 20000	Lt knee joint	8	3	6	5	4	6	4	6	8	5	7	4	8	2	8	1	7	6	7	8	1	2	3	2	1	2	2	2	4	3	4	2
Agree	45 - 49	Saudi	Female	65	154	Alhabeeb Hospital	married	Bachelor's degree	employee	5000 - 10000	Lt knee joint	3	3	3	0	3	3	3	3	3	0	3	3	3	2	3	0	6	0	3	3	4	3	2	2	2	2	2	5	5	3	4	4
Agree	45 - 49	Saudi	Female	43	155	Samtah General Hospital	married	Bachelor's degree	unemployed	no income	Lt knee joint	0	3	4	5	4	5	4	4	5	4	5	4	5	6	6	5	5	5	5	5	3	2	2	1	1	1	1	5	6	6	1	1
Agree	50 - 54	Saudi	Female	92	161	Tathleeth General Hospital	divorced	diploma	employee	less than 5000	Lt knee joint	2	3	3	2	2	7	8	3	3	0	7	3	3	7	9	1	4	0	2	2	4	3	2	1	2	2	1	4	5	5	5	4
Agree	70 - 75	Saudi	Male	82	167	Sabya General Hospital	married	Bachelor's degree	unemployed		Lt knee joint	2	0	3	0	0	0	2	0	0	5	3	4	2	0	0	0	0	0	4	7	4	3	1	2	2	2	2	4	6	5	6	1
Agree	65 - 69	Saudi	Male	80	165	Sabya General Hospital	married	primary	employee		Lt knee joint	4	4	4	6	5	5	5	6	5	3	5	3	5	2	1	6	5	5	7	7	4	3	2	1	1	1	1	2	3	3	4	4
Agree	75 - 80	Saudi	Male	80	187	Sabya General Hospital	married	Bachelor's degree	employee	>15000 - 20000	Lt knee joint	6	2	8	1	7	8	6	0	3	4	7	4	5	7	8	8	3	0	8	8	4	2	1	1	1	1	2	4	4	2	6	2
Agree	60 - 64	Saudi	Male	114	172	Sabya General Hospital	married	Middle School	employee	no income	Lt knee joint	5	8	4	0	7	6	3	2	6	4	1	10	5	0	6	9	5	5	3	6	3	2	2	1	1	2	1	3	3	5	5	3
Agree	75 - 80	Saudi	Female	72	155	Sabya General Hospital	widow/Widower	primary	unemployed	no income	Lt knee joint	6	7	8	4	3	6	5	4	5	0	7	3	6	5	3	1	4	3	8	9	4	3	3	2	1	2	1	3	6	6	5	5
Agree	45 - 49	Saudi	Male	100	170	Sabya General Hospital	married	primary	unemployed	5000 - 10000	Lt knee joint	2	3	7	4	4	5	5	6	7	7	6	7	7	3	0	0	0	0	5	8	4	3	1	2	1	1	2	3	5	6	4	2
Agree	70 - 75	Saudi	Female	73	150	Sabya General Hospital	married	Middle School	unemployed	no income	Lt knee joint	1	2	5	1	1	4	4	3	3	1	6	5	5	0	2	3	3	1	3	10	2	1	1	1	1	1	1	4	5	5	5	2
Agree	45 - 49	Saudi	Male	110	185	Sabya General Hospital	married	High school	employee	5000 - 10000	Lt knee joint	7	0	7	0	0	0	0	0	0	0	5	7	7	6	10	0	0	0	10	10	4	3	2	2	2	2	2	3	6	6	6	5
Agree	60 - 64	Saudi	Female	85	170	King Fahad Central Hospital	married	primary	unemployed		Lt knee joint	4	2	2	2	2	2	2	2	2	2	2	6	6	2	1	2	1	2	7	6	2	3	2	1	2	2	1	2	3	6	4	3
Agree	50 - 54	Saudi	Female	87	165	King Fahad Central Hospital	married	Bachelor's degree	employee		Lt knee joint	2	6	4	2	8	1	1	1	1	2	0	4	3	3	1	7	0	0	7	10	4	2	2	2	2	2	2	3	4	4	6	5
Agree	70 - 75	Saudi	Female	70	151	Sabya General Hospital	widow/Widower	primary	unemployed		Lt knee joint	6	7	7	5	5	6	6	6	5	0	9	6	7	3	4	6	7	6	5	5	3	1	1	1	1	1	1	3	4	3	4	3
Agree	55 - 59	Saudi	Female	65	156	Sabya General Hospital	married	High school	unemployed		Lt knee joint	2	8	7	0	2	5	2	8	4	5	9	7	4	9	5	0	8	8	8	8	3	2	2	1	1	2	2	3	5	3	5	2
Agree	65 - 69	Saudi	Female	90	156	Sabya General Hospital	married	primary	unemployed		Lt knee joint	6	7	4	1	1	1	1	9	9	7	6	7	4	2	0	7	9	6	6	9	5	3	2	1	1	2	1	3	4	3	4	4
Agree	55 - 59	Saudi	Male	65	176	King Fahad Central Hospital	married	Middle School	unemployed		Lt knee joint	0	2	2	0	0	0	0	1	0	0	8	5	7	0	4	9	1	0	0	0	5	3	3	2	1	2	2	4	6	6	1	5
Agree	45 - 49	Saudi	Male	63	130	King Fahad Central Hospital	married	High school	unemployed		Lt knee joint	5	6	5	6	3	5	5	6	6	0	4	4	5	4	6	0	5	0	4	7	3	2	2	1	1	1	1	4	3	3	6	2
Agree	45 - 49	Saudi	Male	78	170	King Fahad Central Hospital	married	Bachelor's degree	employee		Lt knee joint	0	2	8	0	1	0	0	3	1	1	5	4	3	2	2	2	3	0	3	10	4	2	2	1	1	2	1	4	5	5	6	4
Agree	45 - 49	Saudi	Male	94	170	Sabya General Hospital	married	High school	unemployed	no income	Lt knee joint	4	5	6	5	5	10	4	10	4	6	9	10	5	10	6	3	10	3	3	3	3	2	2	1	1	1	1	3	3	2	5	3
Agree	45 - 49	Saudi	Female	80	155	Sabya General Hospital	married	Bachelor's degree	unemployed		Lt knee joint	8	10	10	9	7	7	9	10	10	7	10	9	9	9	7	9	9	2	9	10	3	1	1	1	1	1	1	1	4	4	4	3
Agree	50 - 54	Saudi	Female	73	153	King Fahad Central Hospital	married	diploma	employee		Lt knee joint	5	9	4	3	3	3	5	7	3	2	10	5	5	4	7	8	8	5	7	9	4	3	2	1	2	2	1	2	3	4	5	4
Agree	55 - 59	Saudi	Female	60	141	King Fahad Central Hospital	married	primary	unemployed		Lt knee joint	9	9	8	7	5	10	6	8	7	9	9	9	8	2	4	9	9	5	4	10	2	2	2	1	1	2	2	2	5	3	3	2
Agree	60 - 64	Saudi	Female	74	160	King Fahad Central Hospital	married	primary	unemployed		Lt knee joint	5	7	4	0	0	4	2	1	0	6	4	3	5	4	0	2	0	0	9	10	5	3	3	1	2	2	2	3	6	3	6	4
Agree	70 - 75	Saudi	Female	70	151	Sabya General Hospital	widow/Widower	primary	unemployed		Lt knee joint	6	7	7	5	5	6	6	6	5	0	9	6	7	3	4	6	7	6	5	5	3	1	1	1	1	1	1	3	4	3	4	3
Agree	55 - 59	Saudi	Female	65	156	Sabya General Hospital	married	High school	unemployed		Lt knee joint	2	8	7	0	2	5	2	8	4	5	9	7	4	9	5	0	8	8	8	8	3	2	2	1	1	2	2	3	5	3	5	2
Agree	65 - 69	Saudi	Female	90	156	Sabya General Hospital	married	primary	unemployed		Lt knee joint	6	7	4	1	1	1	1	9	9	7	6	7	4	2	0	7	9	6	6	9	5	3	2	1	1	2	1	3	4	3	4	4
Agree	55 - 59	Saudi	Male	65	176	King Fahad Central Hospital	married	Middle School	unemployed		Lt knee joint	0	2	2	0	0	0	0	1	0	0	8	5	7	0	4	9	1	0	0	0	5	3	3	2	1	2	2	4	6	6	1	5
Agree	45 - 49	Saudi	Male	63	130	King Fahad Central Hospital	married	High school	unemployed		Lt knee joint	5	6	5	6	3	5	5	6	6	0	4	4	5	4	6	0	5	0	4	7	3	2	2	1	1	1	1	4	3	3	6	2
Agree	45 - 49	Saudi	Female	80	160	Sabya General Hospital	married	primary	unemployed		Lt knee joint, Lt hip joint	5	3	8	3	6	4	7	8	7	3	9	3	5	3	5	5	5	1	3	2	3	2	2	2	2	2	2	3	5	5	2	4
Agree	45 - 49	Saudi	Female	80	160	Sabya General Hospital	married	primary	unemployed		Lt knee joint, Lt hip joint	5	3	8	3	6	4	7	8	7	3	9	3	5	3	5	5	5	1	3	2	3	2	2	2	2	2	2	3	5	5	2	4
Agree	60 - 64	Saudi	Female	70	153	King Fahad Central Hospital	married	High school	employee		Rt knee joint, Lt hip joint	5	10	10	5	5	5	5	10	7	8	10	10	10	4	5	10	10	3	10	10	3	3	3	1	1	1	1	1	3	2	5	3
Agree	60 - 64	Saudi	Female	70	153	King Fahad Central Hospital	married	High school	employee		Rt knee joint, Lt hip joint	5	10	10	5	5	5	5	10	7	8	10	10	10	4	5	10	10	3	10	10	3	3	3	1	1	1	1	1	3	2	5	3
Agree	75 - 80	Saudi	Male	62	172	Tathleeth General Hospital	married	primary	unemployed	less than 5000	Rt knee joint, Rt hip joint, Lt hip joint	10	10	10	10	10	10	10	10	10	10	7	7	7	0	0	7	2	5	7	8	1	1	1	2	1	2	1	2	3	2	5	1
Agree	45 - 49	Saudi	Female	68	160	Sabya General Hospital	married	Bachelor's degree	unemployed	no income	Rt knee joint, Rt hip joint	0	0	0	0	0	0	0	2	0	0	1	2	0	2	2	0	0	0	0	0	4	3	3	1	2	2	1	4	5	5	2	4
Agree	65 - 69	Saudi	Female	85	170	Sabya General Hospital	married	primary	unemployed	no income	Rt knee joint, Lt knee joint, Rt hip joint, Lt hip joint	2	3	7	1	3	3	4	5	5	3	4	5	5	5	2	6	6	5	5	5	3	2	2	1	1	1	1	3	4	3	4	4
Agree	60 - 64	Saudi	Male	79	164	King Fahad Central Hospital	married	diploma	employee		Rt knee joint, Lt knee joint, Lt hip joint	8	8	9	7	8	8	7	6	6	7	8	8	7	5	6	9	8	6	7	8	2	2	2	1	1	2	1	2	4	4	4	3
Agree	60 - 64	Saudi	Male	79	164	King Fahad Central Hospital	married	diploma	employee		Rt knee joint, Lt knee joint, Lt hip joint	8	8	9	7	8	8	7	6	6	7	8	8	7	5	6	9	8	6	7	8	2	2	2	1	1	2	1	2	4	4	4	3
Agree	60 - 64	Saudi	Female	37	145	Sabya General Hospital	widow/Widower	primary	unemployed	less than 5000	Rt hip joint, Lt hip joint	10	10	10	10	10	10	10	8	10	0	10	8	6	1	10	6	5	0	10	10	1	1	1	1	1	1	1	2	3	3	4	1
Agree	45 - 49	Saudi	Female	81	169	Khamis Mushait General Hospital	married	Bachelor's degree	employee	5000 - 10000	Rt hip joint	3	4	3	0	2	0	0	1	0	0	2	3	4	10	10	3	6	0	2	10	4	2	3	2	2	2	2	5	6	2	6	5
Agree	45 - 49	Saudi	Female	55	149	Sabya General Hospital	married	Bachelor's degree	unemployed	no income	Rt hip joint	5	5	4	0	1	3	7	5	3	0	10	5	8	5	5	6	10	9	0	5	3	2	1	2	2	1	1	4	5	5	2	3
Agree	45 - 49	Saudi	Male	74	172	Sabya General Hospital	married	Bachelor's degree	employee	> 10000 - 15000	Rt hip joint	4	5	2	2	1	8	7	8	6	4	6	6	8	6	6	8	8	8	8	8	3	2	2	1	2	1	2	4	5	5	4	4
Agree	50 - 54	Saudi	Male	83	162	Sabya General Hospital	married	diploma	employee	> 10000 - 15000	Rt hip joint	5	6	5	3	2	5	5	10	0	3	5	5	5	5	8	5	10	5	8	10	3	2	3	2	1	1	1	3	4	4	5	3
Agree	50 - 54	Saudi	Male	69	171	Sabya General Hospital	married	Middle School	employee	less than 5000	Rt hip joint	3	3	4	0	1	2	1	1	0	0	1	2	1	8	9	2	8	0	8	9	5	3	3	2	2	2	2	4	5	5	6	5
Agree	65 - 69	Saudi	Female	90	157	Sabya General Hospital	widow/Widower	primary	unemployed		Rt hip joint	5	7	5	2	2	3	3	4	3	0	6	7	5	4	7	0	5	6	5	5	2	2	2	2	2	2	2	3	3	4	5	4
Agree	50 - 54	Saudi	Female	54	140	King Fahad Central Hospital	married	Middle School	unemployed		Rt hip joint	2	3	7	0	5	3	2	5	5	4	6	9	7	3	4	3	3	3	3	9	2	2	2	1	1	1	1	3	3	2	4	3
Agree	65 - 69	Saudi	Female	90	157	Sabya General Hospital	widow/Widower	primary	unemployed		Rt hip joint	5	7	5	2	2	3	3	4	3	0	6	7	5	4	7	0	5	6	5	5	2	2	2	2	2	2	2	3	3	4	5	4
Agree	45 - 49	Saudi	Male	75	178	King Fahad Central Hospital	married	Post-graduate education	employee	> 10000 - 15000	Lt hip joint	1	2	2	2	3	4	1	7	0	7	5	6	6	9	10	0	5	3	3	7	4	2	3	2	2	2	2	3	4	4	3	3
Agree	45 - 49	Saudi	Male	75	182	Najran General Hospital	married	Bachelor's degree	employee	> 10000 - 15000	Lt hip joint	3	8	6	0	0	8	3	10	0	0	1	10	9	1	3	0	0	1	10	10	4	2	2	1	1	1	2	4	4	5	4	4
Agree	45 - 49	Saudi	Male	98	168	Alhurrath General Hospital	married	Bachelor's degree	unemployed	less than 5000	Lt hip joint	3	4	3	0	2	1	5	9	4	10	10	10	4	3	3	2	5	6	2	4	3	2	2	1	1	1	1	3	3	4	2	2
Agree	55 - 59	Saudi	Male	68	170	Alhurrath General Hospital	married	primary	unemployed	less than 5000	Lt hip joint	6	4	7	1	2	3	2	2	2	2	2	2	6	3	10	1	6	0	2	2	2	3	2	1	1	1	2	4	5	4	4	4
Agree	45 - 49	Saudi	Male	95	168	Alhurrath General Hospital	married	Bachelor's degree	unemployed	no income	Lt hip joint	4	9	9	7	4	4	2	9	4	10	10	10	6	7	8	7	10	7	3	10	3	2	2	2	2	2	2	4	3	3	3	4
Agree	65 - 69	Saudi	Female	56	158	Sabya General Hospital	widow/Widower	primary	unemployed		Lt hip joint	5	7	7	6	5	6	7	7	7	6	7	6	6	6	4	7	8	7	4	7	2	1	1	2	1	1	1	2	4	3	5	3
		Cross-cultural adaptation and validation of the Arabic version of the knee and hip health-related quality of life (Mini-OAKHQOL) questionnaire in Saudi patients with osteoarthritis: A Cross-sectional study

## Sheet: RETEST-OAKHQOL
1. I have difficulty walking	2. I have difficulty bending down or getting up	3.I have difficulty climbing up stairs	4. I have difficulty dressing myself (socks, shoes, tights/pantyhose)	5. I have difficulty getting in or out of a car	6. I have difficulty performing my tasks at work	7. It takes me longer to do things	8. I feel unhappy because of my pain	9. I worry about having to depend on others	10. I am limited in my sexual activities	11. I have difficulty staying in the same position for a long time, (sitting, 0 standing, being still)	12. I have pain(howoften)	13. I have pain (intensity)	14. I am able to plan long term projects	15. I get out of the house as much as I would like	16. I wake up because of my pain	17. I wonder about what I will become in the future	18. I am irritable, grouchy	19. I feel that others understand the difficulties I have related of my arthritis	20. I feel supported by those close to me (partner, family,...)
1	2	2	2	3	4	1	7	0	7	5	6	6	9	10	0	5	3	3	7
7	9	7	1	4	3	5	0	0	0	2	3	4	5	5	0	6	1	3	9
0	0	0	0	0	0	0	0	0	0	3	1	8	1	0	9	0	0	5	5
4	3	2	1	2	2	2	7	8	1	5	6	7	0	0	8	5	0	10	10
3	2	2	0	1	1	1	3	1	0	1	1	1	4	7	2	6	5	2	1
0	5	4	0	4	3	0	3	0	3	5	5	4	9	10	1	10	8	4	4
6	5	9	0	3	3	3	10	5	0	5	5	5	10	5	0	10	0	4	5
8	7	10	5	9	9	10	10	10	0	10	10	10	10	5	10	10	5	5	6
0	3	0	0	3	0	0	2	0	0	4	5	5	0	10	0	10	0	2	10
7	5	6	0	6	0	5	0	3	1	0	1	9	1	0	1	10	10	1	0
10	0	0	0	0	0	0	4	4	8	10	10	8	10	10	0	2	0	3	10
5	6	6	5	6	4	4	5	7	6	5	5	5	5	5	5	5	5	6	5
3	4	3	0	2	0	0	1	0	0	2	3	4	10	10	3	6	0	2	10
3	6	5	0	0	3	0	2	10	0	0	3	3	10	10	0	10	9	0	10
0	10	10	1	5	0	1	10	1	0	10	10	9	0	1	1	10	0	0	0
10	10	10	10	10	10	10	8	10	0	10	8	6	1	10	6	5	0	10	10
3	3	2	3	3	7	6	7	4	8	8	7	5	2	10	2	10	0	2	2
3	8	6	0	0	8	3	10	0	0	1	10	9	1	3	0	0	1	10	10
6	1	3	2	2	1	4	5	5	4	5	5	5	5	5	5	5	2	2	2
7	2	6	6	5	6	2	1	3	5	1	2	3	3	3	2	2	0	3	1
5	7	8	0	9	5	3	10	9	0	8	9	8	7	5	6	10	10	10	0
8	6	7	4	5	7	10	10	8	5	10	6	8	3	5	9	10	6	8	10
5	5	4	0	1	3	7	5	3	0	10	5	8	5	5	6	10	9	0	5
5	8	9	4	5	5	6	5	6	6	6	5	4	6	3	6	5	4	6	5
9	10	10	5	10	4	10	10	5	6	10	8	8	0	0	10	10	9	10	10
1	2	1	0	0	1	1	2	1	1	4	3	2	8	10	0	8	2	2	8
0	0	0	0	0	0	0	0	0	0	0	0	0	10	10	0	3	0	0	6
0	0	0	0	0	0	0	1	0	0	0	0	0	10	10	0	10	0	0	10
0	0	0	0	2	0	0	1	0	0	0	1	1	0	0	0	0	0	0	0
0	1	0	0	0	0	0	0	0	0	0	0	0	0	0	0	0	0	0	0
7	7	7	5	5	5	5	6	7	0	5	5	5	9	8	3	8	7	10	10
5	5	6	4	2	5	3	7	7	7	8	7	7	1	2	8	8	7	8	9
4	5	6	4	7	4	5	9	9	8	6	6	6	3	4	4	8	4	2	8
8	7	6	7	8	8	8	8	0	7	9	8	7	7	6	8	9	6	7	7
5	5	8	5	7	5	8	7	7	5	5	7	7	5	5	2	5	2	5	5
2	7	7	0	0	4	3	4	1	3	7	2	4	7	10	4	5	3	4	0
5	9	7	8	9	7	7	7	4	7	10	10	10	5	10	8	7	10	10	10
8	8	9	3	5	0	3	8	5	7	10	10	9	0	5	6	10	7	6	5
0	0	0	0	0	0	0	2	0	0	1	2	0	2	2	0	0	0	0	0
0	0	0	0	0	0	0	0	0	0	0	0	0	0	10	1	10	1	3	6
7	6	6	5	5	6	5	6	6	5	4	5	6	5	5	5	6	5	6	6
5	5	7	0	5	5	4	4	0	2	8	7	5	8	10	0	8	6	6	10
3	4	3	0	2	1	5	9	4	10	10	10	4	3	3	2	5	6	2	4
4	5	2	2	1	8	7	8	6	4	6	6	8	6	6	8	8	8	8	8
8	3	6	5	4	6	4	6	8	5	7	4	8	2	8	1	7	6	7	8
6	4	7	1	2	3	2	2	2	2	2	2	6	3	10	1	6	0	2	2
5	3	5	3	7	6	7	6	7	5	6	5	8	7	8	4	7	5	7	7
3	3	3	0	3	3	3	3	3	0	3	3	3	2	3	0	6	0	3	3
5	6	5	3	2	5	5	10	0	3	5	5	5	5	8	5	10	5	8	10
4	9	9	7	4	4	2	9	4	10	10	10	6	7	8	7	10	7	3	10
0	5	0	0	0	0	0	2	0	0	10	8	3	6	10	0	10	4	0	10
4	5	6	0	1	8	0	10	10	0	10	10	7	0	0	1	10	10	4	0
0	0	0	0	0	0	0	0	0	0	0	0	0	10	10	0	10	7	0	10
5	8	6	2	9	4	7	4	10	6	6	6	6	10	6	10	10	8	0	8
0	3	4	5	4	5	4	4	5	4	5	4	5	6	6	5	5	5	5	5
5	8	8	4	5	3	7	8	8	4	8	8	7	3	9	6	4	3	3	8
8	8	8	8	8	8	8	8	8	9	5	8	8	1	0	8	5	5	2	7
10	10	10	10	10	10	10	10	10	10	7	7	7	0	0	7	2	5	7	8
2	3	3	2	2	7	8	3	3	0	7	3	3	7	9	1	4	0	2	2
0	0	3	0	0	0	0	0	2	1	0	1	3	2	1	1	2	1	2	1
1	0	5	0	0	0	0	0	0	0	1	0	0	10	10	0	0	0	10	10
4	4	4	3	4	4	4	5	4	0	3	3	4	4	4	3	6	2	4	8
2	9	6	0	4	4	0	0	0	0	7	5	5	8	10	0	0	0	1	0
2	8	10	0	5	6	3	8	3	3	10	4	9	5	8	10	5	3	10	10
6	6	6	1	3	3	2	3	3	0	5	6	5	3	7	4	8	2	4	9
2	0	3	0	0	0	2	0	0	5	3	4	2	0	0	0	0	0	4	7
7	7	8	5	5	7	8	5	3	9	7	4	4	8	8	2	3	3	6	8
6	5	8	1	4	5	6	3	2	5	8	5	5	4	4	4	3	3	4	3
4	4	6	2	5	4	3	5	3	3	6	7	6	2	7	2	5	2	3	6
7	5	7	4	5	6	6	3	6	5	7	6	6	2	2	1	6	5	6	4
3	4	5	2	4	4	4	4	7	4	4	5	4	7	6	4	8	8	4	6
8	8	7	9	9	9	9	9	10	9	7	10	9	9	9	8	9	10	9	9
4	3	6	0	2	4	2	4	1	6	6	6	4	6	6	1	6	3	5	4
4	4	7	4	4	9	3	9	5	7	9	9	6	9	6	3	9	4	4	2
5	4	8	2	3	5	5	7	4	1	7	8	6	4	5	5	5	6	6	8
5	4	7	1	5	5	6	8	8	6	6	6	8	4	5	6	8	7	5	9
9	7	9	2	5	7	8	6	5	6	9	8	8	4	4	8	3	4	7	9
8	7	9	8	9	7	9	7	8	7	8	9	8	5	5	7	7	5	8	9
5	9	10	4	6	5	6	9	8	7	10	9	9	3	5	9	9	4	10	9
9	8	9	1	7	8	8	9	7	6	8	8	5	10	9	8	8	7	9	8
9	8	8	6	7	8	7	7	5	6	8	7	8	5	6	8	7	5	6	9
7	4	8	2	3	3	3	3	3	6	5	6	6	5	5	4	3	6	5	1
6	5	7	4	3	4	5	9	8	7	8	7	6	3	5	4	6	2	6	5
1	2	2	0	1	0	1	2	0	1	7	6	6	1	3	8	2	0	1	1
2	1	2	0	1	0	2	1	2	0	2	2	5	9	9	9	10	5	1	10
7	7	8	8	9	8	8	4	8	9	6	7	5	6	4	5	8	4	10	19
6	5	6	5	4	6	4	6	7	1	3	5	6	5	7	1	4	1	5	8
3	1	4	0	0	3	1	1	1	3	3	4	3	1	10	0	2	1	8	10
3	2	3	0	1	1	0	1	0	2	4	4	2	7	0	0	7	3	3	7
4	4	5	9	0	4	3	5	9	10	5	6	6	3	4	0	5	2	7	10
5	6	7	3	5	6	5	6	4	5	7	8	5	4	4	1	7	5	6	6
1	2	5	1	1	4	4	3	3	1	6	5	5	0	2	3	3	1	3	10
7	0	7	0	0	0	0	0	0	0	5	7	7	6	10	0	0	0	10	10
4	2	2	2	2	2	2	2	2	2	2	6	6	2	1	2	1	2	7	6
2	6	4	2	8	1	1	1	1	2	0	4	3	3	1	7	0	0	7	10
5	4	2	10	9	7	5	8	5	0	10	8	8	4	10	5	5	0	0	10
2	2	5	3	2	0	0	2	3	0	4	4	2	1	3	2	0	0	3	9
4	5	5	0	3	5	4	7	0	3	6	7	7	2	10	9	10	0	5	5
6	7	8	1	3	1	5	6	3	1	9	6	5	1	5	6	8	1	3	9
0	0	0	0	0	0	0	8	0	0	9	5	7	5	5	9	8	8	7	9
5	6	7	0	7	6	6	0	6	0	8	7	7	8	5	9	5	2	8	9
6	2	0	4	5	4	5	9	7	2	7	2	8	3	4	9	5	7	6	5
8	6	10	0	7	8	5	10	5	5	8	8	8	5	7	10	0	5	7	10
5	5	7	1	3	2	1	6	4	2	9	9	7	4	5	5	10	7	5	9
7	7	7	4	7	7	7	7	7	3	7	7	8	8	0	7	7	7	8	8
5	7	8	0	0	3	8	0	10	0	3	5	5	5	10	0	0	0	10	10
5	8	10	3	5	8	6	5	5	5	8	8	6	2	2	9	10	8	7	10
8	8	10	6	8	8	8	7	8	6	9	9	8	7	6	5	4	2	2	2
8	8	10	5	4	9	8	9	8	10	7	9	10	1	1	8	5	9	2	10
6	8	9	6	6	4	5	7	5	5	10	8	7	4	5	9	9	0	6	8
5	1	9	0	6	3	5	7	2	0	4	5	6	6	7	0	5	5	4	10
5	3	8	3	6	4	7	8	7	3	9	3	5	3	5	5	5	1	3	2
10	9	9	5	8	8	9	9	10	9	10	10	10	0	2	10	10	10	10	10
6	7	7	5	5	6	6	6	5	0	9	6	7	3	4	6	7	6	5	5
5	7	5	2	2	3	3	4	3	0	6	7	5	4	7	0	5	6	5	5
7	4	6	0	3	7	7	4	7	4	8	7	7	0	5	7	7	7	8	8
10	10	10	2	8	7	7	10	0	10	10	10	9	5	9	9	8	9	2	8
6	1	9	1	1	4	6	7	2	2	9	10	9	2	0	8	0	5	3	1
2	8	7	0	2	5	2	8	4	5	9	7	4	9	5	0	8	8	8	8
7	8	10	0	7	7	8	8	5	6	7	8	7	1	1	7	1	5	5	7
6	7	4	1	1	1	1	9	9	7	6	7	4	2	0	7	9	6	6	9
5	10	5	0	0	0	5	10	10	0	10	10	10	10	10	10	10	10	10	10
4	9	9	3	9	5	4	3	2	7	3	3	3	2	7	5	4	3	2	2
7	6	9	5	5	4	7	10	8	9	9	10	9	6	5	9	7	8	7	9
6	1	7	3	6	1	3	6	6	3	7	6	6	3	9	1	2	1	7	8
3	8	0	4	8	5	4	4	5	9	5	5	5	5	5	5	5	5	5	9
4	3	8	3	4	5	5	5	5	5	5	5	5	7	7	3	5	5	5	7
5	10	10	5	5	5	5	10	7	8	10	10	10	4	5	10	10	3	10	10
8	8	8	0	6	9	7	9	7	7	9	9	5	9	8	9	9	8	8	7
8	8	9	7	8	8	7	6	6	7	8	8	7	5	6	9	8	6	7	8
8	4	9	2	2	2	3	2	2	6	5	7	7	4	4	4	2	6	4	1
5	6	8	5	3	5	6	9	9	7	7	6	5	2	5	5	5	1	5	5
0	2	2	0	0	0	0	1	0	0	8	5	7	0	4	9	1	0	0	0
1	0	1	0	0	0	1	1	1	0	1	1	5	10	8	10	10	5	0	10
7	7	9	9	9	9	9	5	8	10	5	6	4	5	3	5	9	5	9	9
5	6	5	6	3	5	5	6	6	0	4	4	5	4	6	0	5	0	4	7
2	0	3	0	0	2	0	0	0	2	4	4	2	0	10	0	1	0	7	10
2	5	2	8	3	5	2	5	2	2	5	2	6	4	1	0	1	2	10	10
5	5	0	5	2	5	5	5	5	5	5	5	5	2	7	5	5	8	5	5
0	2	8	0	1	0	0	3	1	1	5	4	3	2	2	2	3	0	3	10
0	4	10	0	3	0	0	0	0	0	5	2	3	0	2	3	4	0	1	1
5	6	5	5	4	3	3	3	2	6	3	6	5	4	3	2	4	3	5	4
5	4	6	3	6	3	2	4	3	2	5	6	6	3	6	3	4	3	3	5
6	6	6	5	4	5	5	2	5	5	6	5	5	1	1	0	5	5	5	5
4	5	5	3	3	4	5	5	6	5	5	5	5	8	5	4	7	7	4	7
9	9	8	10	9	10	9	10	10	8	8	10	9	10	10	8	10	10	10	10
3	3	5	0	3	3	3	3	0	5	5	5	3	5	5	0	7	3	5	5
4	5	6	5	5	10	4	10	4	6	9	10	5	10	6	3	10	3	3	3
5	5	8	1	3	6	6	8	3	0	8	9	6	3	4	4	5	6	7	7
4	4	7	0	4	6	7	8	7	5	7	6	7	5	5	7	7	7	4	10
8	8	9	1	5	8	8	5	5	5	8	8	8	5	3	8	2	5	8	8
8	8	8	9	9	8	9	8	7	6	7	9	9	4	4	7	8	4	8	10
5	6	9	4	5	5	8	6	4	3	6	5	4	3	5	6	4	7	6	5
3	4	3	2	2	4	5	8	8	2	8	8	7	6	8	7	6	7	6	5
5	6	7	3	5	4	6	7	9	5	6	8	5	3	5	6	5	7	5	4
2	3	7	0	5	3	2	5	5	4	6	9	7	3	4	3	3	3	3	9
5	3	7	3	4	5	6	5	7	2	6	7	5	3	3	2	7	3	2	3
5	5	6	1	1	1	2	4	1	1	6	6	6	2	1	4	10	1	1	2
8	10	10	9	7	7	9	10	10	7	10	9	9	9	7	9	9	2	9	10
5	9	4	3	3	3	5	7	3	2	10	5	5	4	7	8	8	5	7	9
9	9	8	7	5	10	6	8	7	9	9	9	8	2	4	9	9	5	4	10
0	10	5	5	5	5	2	7	0	8	7	5	9	0	0	0	0	0	4	3
5	7	7	5	4	4	7	3	8	0	8	7	5	10	10	4	10	0	7	10
6	8	6	3	5	7	5	7	5	6	8	8	9	3	0	7	8	4	8	9
1	7	9	7	6	6	6	0	4	6	9	9	8	7	9	10	3	1	10	10
5	7	4	0	0	4	2	1	0	6	4	3	5	4	0	2	0	0	9	10
5	6	1	10	5	2	3	3	4	6	6	8	6	2	2	6	3	6	9	9
6	7	8	1	3	1	5	6	3	1	9	6	5	1	5	6	8	1	3	9
0	0	0	0	0	0	0	8	0	0	9	5	7	5	5	9	8	8	7	9
5	6	7	0	7	6	6	0	6	0	8	7	7	8	5	9	5	2	8	9
6	2	0	4	5	4	5	9	7	2	7	2	8	3	4	9	5	7	6	5
8	6	10	0	7	8	5	10	5	5	8	8	8	5	7	10	0	5	7	10
5	5	7	1	3	2	1	6	4	2	9	9	7	4	5	5	10	7	5	9
7	7	7	4	7	7	7	7	7	3	7	7	8	8	0	7	7	7	8	8
5	7	8	0	0	3	8	0	10	0	3	5	5	5	10	0	0	0	10	10
5	8	10	3	5	8	6	5	5	5	8	8	6	2	2	9	10	8	7	10
8	8	10	6	8	8	8	7	8	6	9	9	8	7	6	5	4	2	2	2
8	8	10	5	4	9	8	9	8	10	7	9	10	1	1	8	5	9	2	10
6	8	9	6	6	4	5	7	5	5	10	8	7	4	5	9	9	0	6	8
5	1	9	0	6	3	5	7	2	0	4	5	6	6	7	0	5	5	4	10
5	3	8	3	6	4	7	8	7	3	9	3	5	3	5	5	5	1	3	2
10	9	9	5	8	8	9	9	10	9	10	10	10	0	2	10	10	10	10	10
6	7	7	5	5	6	6	6	5	0	9	6	7	3	4	6	7	6	5	5
5	7	5	2	2	3	3	4	3	0	6	7	5	4	7	0	5	6	5	5
7	4	6	0	3	7	7	4	7	4	8	7	7	0	5	7	7	7	8	8
10	10	10	2	8	7	7	10	0	10	10	10	9	5	9	9	8	9	2	8
6	1	9	1	1	4	6	7	2	2	9	10	9	2	0	8	0	5	3	1
2	8	7	0	2	5	2	8	4	5	9	7	4	9	5	0	8	8	8	8
7	8	10	0	7	7	8	8	5	6	7	8	7	1	1	7	1	5	5	7
6	7	4	1	1	1	1	9	9	7	6	7	4	2	0	7	9	6	6	9
5	10	5	0	0	0	5	10	10	0	10	10	10	10	10	10	10	10	10	10
4	9	9	3	9	5	4	3	2	7	3	3	3	2	7	5	4	3	2	2
7	6	9	5	5	4	7	10	8	9	9	10	9	6	5	9	7	8	7	9
6	1	7	3	6	1	3	6	6	3	7	6	6	3	9	1	2	1	7	8
3	8	0	4	8	5	4	4	5	9	5	5	5	5	5	5	5	5	5	9
